# Supplementary material for: Pantothenate and L-Carnitine Supplementation Improves Pathological Alterations in Cellular Models of KAT6A Syndrome
Source: Genes (Basel). 2022 Dec 6;13(12):2300. doi: 10.3390/genes13122300 (PMC9778406; doi:10.3390/genes13122300)
Supplement: Supplementary file 1 [file genes-13-02300-s001.zip]

Archive with 2 entries (2 files):
- genes-1941390-supplementary.pdf
- RNAseq-data.xlsx
